# Supplementary material for: The first annotated set of scanning electron microscopy images for nanoscience
Source: Sci Data. 2018 Aug 28;5:180172. doi: 10.1038/sdata.2018.172 (PMC6111892; doi:10.1038/sdata.2018.172)
Supplement: Supplementary file 1 [file sdata2018172-isa1.zip]

Archive with 3 entries (3 files):
- i_Investigation.txt
- s_Aversa_study.txt
- a_Aversa_overall_assay.txt
