# Supplementary material for: The first annotated set of scanning electron microscopy images for nanoscience
Source: Sci Data. 2018 Aug 28;5:180172. doi: 10.1038/sdata.2018.172 (PMC6111892; doi:10.1038/sdata.2018.172)
Supplement: Supplementary file 1 [file sdata2018172-isa1.zip › i_Investigation.txt]

# Investigation File generated for Scientific Data with Investigation File Authoring Tool version 0.1.0 on 25/07/2018 - This metadata file is CC0
ONTOLOGY SOURCE REFERENCE
Term Source Name	ERO	NCIT	CHMO	OBI
Term Source File	http://data.bioontology.org/ontologies/ERO	http://data.bioontology.org/ontologies/NCIT	http://data.bioontology.org/ontologies/CHMO	http://data.bioontology.org/ontologies/OBI
Term Source Version	2013-08-02	17.06d	releases/2014-11-20	2014-08-18
Term Source Description	Eagle-I Research Resource Ontology	National Cancer Institute Thesaurus	Chemical Methods Ontology	Ontology for Biomedical Investigations
INVESTIGATION
Investigation Identifier
Investigation Title
Investigation Description
Investigation Submission Date
Investigation Public Release Date
INVESTIGATION PUBLICATIONS
Investigation PubMed ID
Investigation Publication DOI
Investigation Publication Author List
Investigation Publication Title
Investigation Publication Status
Investigation Publication Status Term Accession Number
Investigation Publication Status Term Source REF
INVESTIGATION CONTACTS
Investigation Person Last Name
Investigation Person Mid Initials
Investigation Person First Name
Investigation Person Address
Investigation Person Phone
Investigation Person Fax
Investigation Person Email
Investigation Person Affiliation
Investigation Person Roles
Investigation Person Roles Term Accession Number
Investigation Person Roles Term Source REF
STUDY
Study Identifier	10.1038/sdata.2018.172
Study Title	The first annotated set of scanning electron microscopy images for nanoscience
Study Submission Date	16/04/2018
Study Public Release Date	28/08/2018
Study Description	http://www.nature.com/articles/sdata2018172#abstract
Study File Name	s_Aversa_study.txt
Comment[Subject Keywords]	///;//;///
Comment[Manuscript Licence]	CC BY-4.0
Comment[Experimental Metadata Licence]	CC0
Comment[Supplementary Information File Name]	
Comment[Supplementary Information File Type]	x-zip-compressed
Comment[Supplementary Information File URL]	http://www.nature.com/articles/sdata2018172#supplementary-information
Comment[Data Repository]	NFFA-EUROPE Project;NFFA-EUROPE Project;NFFA-EUROPE Project;NFFA-EUROPE Project
Comment[Data Record Accession]	doi:10.23728/b2share.19cc2afd23e34b92b36a1dfd0113a89f;doi:10.23728/b2share.b9abc4a997f8452aa6de4f4b7335e582;doi:10.23728/b2share.e344a8afef08463a855ada08aadbf352;doi:10.23728/b2share.f1aa0f5ad38c456eaf7b04d47a65af53
Comment[Data Record URI]	http://doi.org/10.23728/b2share.19cc2afd23e34b92b36a1dfd0113a89f;http://doi.org/10.23728/b2share.b9abc4a997f8452aa6de4f4b7335e582;http://doi.org/10.23728/b2share.e344a8afef08463a855ada08aadbf352;http://doi.org/10.23728/b2share.f1aa0f5ad38c456eaf7b04d47a65af53
STUDY DESIGN DESCRIPTORS
Study Design Type	database creation objective	classification objective
Study Design Type Term Accession Number	http://www.ebi.ac.uk/efo/swo/SWO_0000509	ERO:0100037
Study Design Type Term Source REF	ERO	ERO
STUDY PUBLICATIONS
Study PubMed ID	""
Study Publication DOI	doi:10.1038/s41598-017-13565-z
Study Publication Author List	""
Study Publication Title	Neural Network for Nanoscience Scanning Electron Microscope Image Recognition
Study Publication Status	published
Study Publication Status Term Accession Number	
Study Publication Status Term Source REF	
STUDY FACTORS
Study Factor Name	dimensionality of imaged material
Study Factor Type	Dimensionality
Study Factor Type Term Accession Number	NCIT:C42676
Study Factor Type Term Source REF	NCIT
STUDY ASSAYS
Study Assay Measurement Type	scanning electron micrograph
Study Assay Measurement Type Term Accession Number	CHMO:0001801
Study Assay Measurement Type Term Source REF	CHMO
Study Assay Technology Type	high resolution scanning electron microscopy
Study Assay Technology Type Term Accession Number	CHMO:0000769
Study Assay Technology Type Term Source REF	CHMO
Study Assay Technology Platform	""
Study Assay File Name	a_Aversa_overall_assay.txt
STUDY PROTOCOLS
Study Protocol Name	SEM imaging	SEM image classification	Technical Validation	Preliminary degree of hierarchy
Study Protocol Type	high resolution scanning electron microscopy	class prediction data transformation	Data Validation	class prediction data transformation (OBI:0000663)
Study Protocol Type Term Accession Number	CHMO:0000769	OBI:0000663	NCIT:C142500	""
Study Protocol Type Term Source REF	CHMO	OBI	NCIT	""
Study Protocol Description				
Study Protocol URI	""	""	""	""
Study Protocol Version				
Study Protocol Parameters Name	""	""	""	""
Study Protocol Parameters Name Term Accession Number	""	""	""	""
Study Protocol Parameters Name Term Source REF	""	""	""	""
Study Protocol Components Name	""	""	""	""
Study Protocol Components Type	""	""	""	""
Study Protocol Components Type Term Accession Number	""	""	""	""
Study Protocol Components Type Term Source REF	""	""	""	""
STUDY CONTACTS
Study Person Last Name	Aversa	Modarres	Cozzini	Ciancio	Chiusole
Study Person First Name	Rossella	Mohammad Hadi	Stefano	Regina	Alberto
Study Person Mid Initials					
Study Person Email	aversa@iom.cnr.it	""	""	""	""
Study Person Phone					
Study Person Fax					
Study Person Address					
Study Person Affiliation	CNR-IOM Istituto Officina dei Materiali, c/o SISSA, via Bonomea 265, 34136 Trieste, Italy	Institute for Manufacturing, Department of Engineering, University of Cambridge, 17 Charles Babbage Road, Cambridge CB3 0FS, UK	CNR-IOM Istituto Officina dei Materiali, c/o SISSA, via Bonomea 265, 34136 Trieste, Italy	CNR-IOM, TASC Laboratory, Area Science Park, S.S.14, Km 163.5, 34149 Trieste, Italy	eXact-Lab srl, via Beirut 2, 34151 Trieste, Italy
Study Person Roles					
Study Person Roles Term Accession Number					
Study Person Roles Term Source REF					
Comment[Study Person ORCID]					
Comment[Funder]					
Comment[FundRef ID]					
Comment[Funder Term Source REF]					
Comment[Grant Identifier]					
