# Supplementary material for: The first annotated set of scanning electron microscopy images for nanoscience
Source: Sci Data. 2018 Aug 28;5:180172. doi: 10.1038/sdata.2018.172 (PMC6111892; doi:10.1038/sdata.2018.172)
Supplement: Supplementary file 1 [file sdata2018172-isa1.zip › s_Aversa_study.txt]

Source Name	Comment[material entity]	Protocol REF	Sample Name	Material Type	Term Source REF	Term Accession Number	Factor Value[dimensionality of imaged material]
The Istituto Officina dei Materiali of the Italian National Research Council, Trieste, Italy	Porous Sponge	SEM imaging	SEM images_Porous Sponge	scanning electron micrograph	CHMO	CHMO:0001801	0D; 1D; 2D; 3D
The Istituto Officina dei Materiali of the Italian National Research Council, Trieste, Italy	Patterned surface	SEM imaging	SEM images_Patterned surface	scanning electron micrograph	CHMO	CHMO:0001801	0D; 1D; 2D; 3D
The Istituto Officina dei Materiali of the Italian National Research Council, Trieste, Italy	Particle	SEM imaging	SEM images_Particles	scanning electron micrograph	CHMO	CHMO:0001801	0D; 1D; 2D; 3D
The Istituto Officina dei Materiali of the Italian National Research Council, Trieste, Italy	Films and Coated Surface	SEM imaging	SEM images_Films and Coated Surface	scanning electron micrograph	CHMO	CHMO:0001801	0D; 1D; 2D; 3D
The Istituto Officina dei Materiali of the Italian National Research Council, Trieste, Italy	Powder	SEM imaging	SEM images_Powder	scanning electron micrograph	CHMO	CHMO:0001801	0D; 1D; 2D; 3D
The Istituto Officina dei Materiali of the Italian National Research Council, Trieste, Italy	tip	SEM imaging	SEM images_Tips	scanning electron micrograph	CHMO	CHMO:0001801	0D; 1D; 2D; 3D
The Istituto Officina dei Materiali of the Italian National Research Council, Trieste, Italy	Nanowires	SEM imaging	SEM images_Nanowires	scanning electron micrograph	CHMO	CHMO:0001801	0D; 1D; 2D; 3D
The Istituto Officina dei Materiali of the Italian National Research Council, Trieste, Italy	Biological	SEM imaging	SEM images_Biological	scanning electron micrograph	CHMO	CHMO:0001801	0D; 1D; 2D; 3D
The Istituto Officina dei Materiali of the Italian National Research Council, Trieste, Italy	MEMS devices and electrodes	SEM imaging	SEM images_MEMS devices and electrodes	scanning electron micrograph	CHMO	CHMO:0001801	0D; 1D; 2D; 3D
The Istituto Officina dei Materiali of the Italian National Research Council, Trieste, Italy	Fiber	SEM imaging	SEM images_Fibres	scanning electron micrograph	CHMO	CHMO:0001801	0D; 1D; 2D; 3D
