# Supplementary material for: The first annotated set of scanning electron microscopy images for nanoscience
Source: Sci Data. 2018 Aug 28;5:180172. doi: 10.1038/sdata.2018.172 (PMC6111892; doi:10.1038/sdata.2018.172)
Supplement: Supplementary file 1 [file sdata2018172-isa1.zip › a_Aversa_overall_assay.txt]

Sample Name	Protocol REF	Comment[specific sub-method]	Protocol REF	Assay Name	Raw Data File	Comment[Data Repository]	Comment[Data Record Accession]	Comment[Data Record URI]	Protocol REF	Derived Data File	Comment[Data Repository]	Comment[Data Record Accession]	Comment[Data Record URI]	Factor Value[dimensionality of imaged material]
SEM images_Porous Sponge	SEM image classification	Manual image annotation		SEM images_Porous Sponge_SciReps2017_majority	NFFA-EUROPE - SEM Dataset	NFFA-EUROPE Project	doi:10.23728/b2share.19cc2afd23e34b92b36a1dfd0113a89f	http://doi.org/10.23728/b2share.19cc2afd23e34b92b36a1dfd0113a89f	Technical Validation	NFFA-EUROPE - Majority SEM Dataset	NFFA-EUROPE Project	doi:10.23728/b2share.e344a8afef08463a855ada08aadbf352	http://doi.org/10.23728/b2share.e344a8afef08463a855ada08aadbf352	0D; 1D; 2D; 3D
SEM images_Patterned surface	SEM image classification	Manual image annotation		SEM images_Patterned surface_SciReps2017_majority	NFFA-EUROPE - SEM Dataset	NFFA-EUROPE Project	doi:10.23728/b2share.19cc2afd23e34b92b36a1dfd0113a89f	http://doi.org/10.23728/b2share.19cc2afd23e34b92b36a1dfd0113a89f	Technical Validation	NFFA-EUROPE - Majority SEM Dataset	NFFA-EUROPE Project	doi:10.23728/b2share.e344a8afef08463a855ada08aadbf352	http://doi.org/10.23728/b2share.e344a8afef08463a855ada08aadbf352	0D; 1D; 2D; 3D
SEM images_Particles	SEM image classification	Manual image annotation		SEM images_Particles_SciReps2017_majority	NFFA-EUROPE - SEM Dataset	NFFA-EUROPE Project	doi:10.23728/b2share.19cc2afd23e34b92b36a1dfd0113a89f	http://doi.org/10.23728/b2share.19cc2afd23e34b92b36a1dfd0113a89f	Technical Validation	NFFA-EUROPE - Majority SEM Dataset	NFFA-EUROPE Project	doi:10.23728/b2share.e344a8afef08463a855ada08aadbf352	http://doi.org/10.23728/b2share.e344a8afef08463a855ada08aadbf352	0D; 1D; 2D; 3D
SEM images_Films and Coated Surface	SEM image classification	Manual image annotation		SEM images_Films and Coated Surface_SciReps2017_majority	NFFA-EUROPE - SEM Dataset	NFFA-EUROPE Project	doi:10.23728/b2share.19cc2afd23e34b92b36a1dfd0113a89f	http://doi.org/10.23728/b2share.19cc2afd23e34b92b36a1dfd0113a89f	Technical Validation	NFFA-EUROPE - Majority SEM Dataset	NFFA-EUROPE Project	doi:10.23728/b2share.e344a8afef08463a855ada08aadbf352	http://doi.org/10.23728/b2share.e344a8afef08463a855ada08aadbf352	0D; 1D; 2D; 3D
SEM images_Powder	SEM image classification	Manual image annotation		SEM images_Powder_SciReps2017_majority	NFFA-EUROPE - SEM Dataset	NFFA-EUROPE Project	doi:10.23728/b2share.19cc2afd23e34b92b36a1dfd0113a89f	http://doi.org/10.23728/b2share.19cc2afd23e34b92b36a1dfd0113a89f	Technical Validation	NFFA-EUROPE - Majority SEM Dataset	NFFA-EUROPE Project	doi:10.23728/b2share.e344a8afef08463a855ada08aadbf352	http://doi.org/10.23728/b2share.e344a8afef08463a855ada08aadbf352	0D; 1D; 2D; 3D
SEM images_Tips	SEM image classification	Manual image annotation		SEM images_Tips_SciReps2017_majority	NFFA-EUROPE - SEM Dataset	NFFA-EUROPE Project	doi:10.23728/b2share.19cc2afd23e34b92b36a1dfd0113a89f	http://doi.org/10.23728/b2share.19cc2afd23e34b92b36a1dfd0113a89f	Technical Validation	NFFA-EUROPE - Majority SEM Dataset	NFFA-EUROPE Project	doi:10.23728/b2share.e344a8afef08463a855ada08aadbf352	http://doi.org/10.23728/b2share.e344a8afef08463a855ada08aadbf352	0D; 1D; 2D; 3D
SEM images_Nanowires	SEM image classification	Manual image annotation		SEM images_Nanowires_SciReps2017_majority	NFFA-EUROPE - SEM Dataset	NFFA-EUROPE Project	doi:10.23728/b2share.19cc2afd23e34b92b36a1dfd0113a89f	http://doi.org/10.23728/b2share.19cc2afd23e34b92b36a1dfd0113a89f	Technical Validation	NFFA-EUROPE - Majority SEM Dataset	NFFA-EUROPE Project	doi:10.23728/b2share.e344a8afef08463a855ada08aadbf352	http://doi.org/10.23728/b2share.e344a8afef08463a855ada08aadbf352	0D; 1D; 2D; 3D
SEM images_Biological	SEM image classification	Manual image annotation		SEM images_Biological_SciReps2017_majority	NFFA-EUROPE - SEM Dataset	NFFA-EUROPE Project	doi:10.23728/b2share.19cc2afd23e34b92b36a1dfd0113a89f	http://doi.org/10.23728/b2share.19cc2afd23e34b92b36a1dfd0113a89f	Technical Validation	NFFA-EUROPE - Majority SEM Dataset	NFFA-EUROPE Project	doi:10.23728/b2share.e344a8afef08463a855ada08aadbf352	http://doi.org/10.23728/b2share.e344a8afef08463a855ada08aadbf352	0D; 1D; 2D; 3D
SEM images_MEMS devices and electrodes	SEM image classification	Manual image annotation		SEM images_MEMS devices and electrodes_SciReps2017_majority	NFFA-EUROPE - SEM Dataset	NFFA-EUROPE Project	doi:10.23728/b2share.19cc2afd23e34b92b36a1dfd0113a89f	http://doi.org/10.23728/b2share.19cc2afd23e34b92b36a1dfd0113a89f	Technical Validation	NFFA-EUROPE - Majority SEM Dataset	NFFA-EUROPE Project	doi:10.23728/b2share.e344a8afef08463a855ada08aadbf352	http://doi.org/10.23728/b2share.e344a8afef08463a855ada08aadbf352	0D; 1D; 2D; 3D
SEM images_Fibres	SEM image classification	Manual image annotation		SEM images_Fibres_SciReps2017_majority	NFFA-EUROPE - SEM Dataset	NFFA-EUROPE Project	doi:10.23728/b2share.19cc2afd23e34b92b36a1dfd0113a89f	http://doi.org/10.23728/b2share.19cc2afd23e34b92b36a1dfd0113a89f	Technical Validation	NFFA-EUROPE - Majority SEM Dataset	NFFA-EUROPE Project	doi:10.23728/b2share.e344a8afef08463a855ada08aadbf352	http://doi.org/10.23728/b2share.e344a8afef08463a855ada08aadbf352	0D; 1D; 2D; 3D
SEM images_Porous Sponge	SEM image classification	Manual image annotation	Technical Validation	SEM images_Porous Sponge_extended_majority	NFFA-EUROPE - Majority SEM Dataset	NFFA-EUROPE Project	doi:10.23728/b2share.e344a8afef08463a855ada08aadbf352	http://doi.org/10.23728/b2share.e344a8afef08463a855ada08aadbf352						0D; 1D; 2D; 3D
SEM images_Patterned surface	SEM image classification	Manual image annotation	Technical Validation	SEM images_Patterned surface_extended_majority	NFFA-EUROPE - Majority SEM Dataset	NFFA-EUROPE Project	doi:10.23728/b2share.e344a8afef08463a855ada08aadbf352	http://doi.org/10.23728/b2share.e344a8afef08463a855ada08aadbf352						0D; 1D; 2D; 3D
SEM images_Particles	SEM image classification	Manual image annotation	Technical Validation	SEM images_Particles_extended_majority	NFFA-EUROPE - Majority SEM Dataset	NFFA-EUROPE Project	doi:10.23728/b2share.e344a8afef08463a855ada08aadbf352	http://doi.org/10.23728/b2share.e344a8afef08463a855ada08aadbf352						0D; 1D; 2D; 3D
SEM images_Films and Coated Surface	SEM image classification	Manual image annotation	Technical Validation	SEM images_Films and Coated Surface_extended_majority	NFFA-EUROPE - Majority SEM Dataset	NFFA-EUROPE Project	doi:10.23728/b2share.e344a8afef08463a855ada08aadbf352	http://doi.org/10.23728/b2share.e344a8afef08463a855ada08aadbf352						0D; 1D; 2D; 3D
SEM images_Powder	SEM image classification	Manual image annotation	Technical Validation	SEM images_Powder_extended_majority	NFFA-EUROPE - Majority SEM Dataset	NFFA-EUROPE Project	doi:10.23728/b2share.e344a8afef08463a855ada08aadbf352	http://doi.org/10.23728/b2share.e344a8afef08463a855ada08aadbf352						0D; 1D; 2D; 3D
SEM images_Tips	SEM image classification	Manual image annotation	Technical Validation	SEM images_Tips_extended_majority	NFFA-EUROPE - Majority SEM Dataset	NFFA-EUROPE Project	doi:10.23728/b2share.e344a8afef08463a855ada08aadbf352	http://doi.org/10.23728/b2share.e344a8afef08463a855ada08aadbf352						0D; 1D; 2D; 3D
SEM images_Nanowires	SEM image classification	Manual image annotation	Technical Validation	SEM images_Nanowires_extended_majority	NFFA-EUROPE - Majority SEM Dataset	NFFA-EUROPE Project	doi:10.23728/b2share.e344a8afef08463a855ada08aadbf352	http://doi.org/10.23728/b2share.e344a8afef08463a855ada08aadbf352						0D; 1D; 2D; 3D
SEM images_Biological	SEM image classification	Manual image annotation	Technical Validation	SEM images_Biological_extended_majority	NFFA-EUROPE - Majority SEM Dataset	NFFA-EUROPE Project	doi:10.23728/b2share.e344a8afef08463a855ada08aadbf352	http://doi.org/10.23728/b2share.e344a8afef08463a855ada08aadbf352						0D; 1D; 2D; 3D
SEM images_MEMS devices and electrodes	SEM image classification	Manual image annotation	Technical Validation	SEM images_MEMS devices and electrodes_extended_majority	NFFA-EUROPE - Majority SEM Dataset	NFFA-EUROPE Project	doi:10.23728/b2share.e344a8afef08463a855ada08aadbf352	http://doi.org/10.23728/b2share.e344a8afef08463a855ada08aadbf352						0D; 1D; 2D; 3D
SEM images_Fibres	SEM image classification	Manual image annotation	Technical Validation	SEM images_Fibres_extended_majority	NFFA-EUROPE - Majority SEM Dataset	NFFA-EUROPE Project	doi:10.23728/b2share.e344a8afef08463a855ada08aadbf352	http://doi.org/10.23728/b2share.e344a8afef08463a855ada08aadbf352						0D; 1D; 2D; 3D
SEM images_Porous Sponge	SEM image classification	Manual image annotation		SEM images_Porous Sponge_SciReps2017_100 percent	NFFA-EUROPE - SEM Dataset	NFFA-EUROPE Project	doi:10.23728/b2share.19cc2afd23e34b92b36a1dfd0113a89f	http://doi.org/10.23728/b2share.19cc2afd23e34b92b36a1dfd0113a89f	Technical Validation	NFFA-EUROPE - 100% SEM Dataset	NFFA-EUROPE Project	doi:10.23728/b2share.f1aa0f5ad38c456eaf7b04d47a65af53	http://doi.org/10.23728/b2share.f1aa0f5ad38c456eaf7b04d47a65af53	0D; 1D; 2D; 3D
SEM images_Patterned surface	SEM image classification	Manual image annotation		SEM images_Patterned surface_SciReps2017_100 percent	NFFA-EUROPE - SEM Dataset	NFFA-EUROPE Project	doi:10.23728/b2share.19cc2afd23e34b92b36a1dfd0113a89f	http://doi.org/10.23728/b2share.19cc2afd23e34b92b36a1dfd0113a89f	Technical Validation	NFFA-EUROPE - 100% SEM Dataset	NFFA-EUROPE Project	doi:10.23728/b2share.f1aa0f5ad38c456eaf7b04d47a65af53	http://doi.org/10.23728/b2share.f1aa0f5ad38c456eaf7b04d47a65af53	0D; 1D; 2D; 3D
SEM images_Particles	SEM image classification	Manual image annotation		SEM images_Particles_SciReps2017_100 percent	NFFA-EUROPE - SEM Dataset	NFFA-EUROPE Project	doi:10.23728/b2share.19cc2afd23e34b92b36a1dfd0113a89f	http://doi.org/10.23728/b2share.19cc2afd23e34b92b36a1dfd0113a89f	Technical Validation	NFFA-EUROPE - 100% SEM Dataset	NFFA-EUROPE Project	doi:10.23728/b2share.f1aa0f5ad38c456eaf7b04d47a65af53	http://doi.org/10.23728/b2share.f1aa0f5ad38c456eaf7b04d47a65af53	0D; 1D; 2D; 3D
SEM images_Films and Coated Surface	SEM image classification	Manual image annotation		SEM images_Films and Coated Surface_SciReps2017_100 percent	NFFA-EUROPE - SEM Dataset	NFFA-EUROPE Project	doi:10.23728/b2share.19cc2afd23e34b92b36a1dfd0113a89f	http://doi.org/10.23728/b2share.19cc2afd23e34b92b36a1dfd0113a89f	Technical Validation	NFFA-EUROPE - 100% SEM Dataset	NFFA-EUROPE Project	doi:10.23728/b2share.f1aa0f5ad38c456eaf7b04d47a65af53	http://doi.org/10.23728/b2share.f1aa0f5ad38c456eaf7b04d47a65af53	0D; 1D; 2D; 3D
SEM images_Powder	SEM image classification	Manual image annotation		SEM images_Powder_SciReps2017_100 percent	NFFA-EUROPE - SEM Dataset	NFFA-EUROPE Project	doi:10.23728/b2share.19cc2afd23e34b92b36a1dfd0113a89f	http://doi.org/10.23728/b2share.19cc2afd23e34b92b36a1dfd0113a89f	Technical Validation	NFFA-EUROPE - 100% SEM Dataset	NFFA-EUROPE Project	doi:10.23728/b2share.f1aa0f5ad38c456eaf7b04d47a65af53	http://doi.org/10.23728/b2share.f1aa0f5ad38c456eaf7b04d47a65af53	0D; 1D; 2D; 3D
SEM images_Tips	SEM image classification	Manual image annotation		SEM images_Tips_SciReps2017_100 percent	NFFA-EUROPE - SEM Dataset	NFFA-EUROPE Project	doi:10.23728/b2share.19cc2afd23e34b92b36a1dfd0113a89f	http://doi.org/10.23728/b2share.19cc2afd23e34b92b36a1dfd0113a89f	Technical Validation	NFFA-EUROPE - 100% SEM Dataset	NFFA-EUROPE Project	doi:10.23728/b2share.f1aa0f5ad38c456eaf7b04d47a65af53	http://doi.org/10.23728/b2share.f1aa0f5ad38c456eaf7b04d47a65af53	0D; 1D; 2D; 3D
SEM images_Nanowires	SEM image classification	Manual image annotation		SEM images_Nanowires_SciReps2017_100 percent	NFFA-EUROPE - SEM Dataset	NFFA-EUROPE Project	doi:10.23728/b2share.19cc2afd23e34b92b36a1dfd0113a89f	http://doi.org/10.23728/b2share.19cc2afd23e34b92b36a1dfd0113a89f	Technical Validation	NFFA-EUROPE - 100% SEM Dataset	NFFA-EUROPE Project	doi:10.23728/b2share.f1aa0f5ad38c456eaf7b04d47a65af53	http://doi.org/10.23728/b2share.f1aa0f5ad38c456eaf7b04d47a65af53	0D; 1D; 2D; 3D
SEM images_Biological	SEM image classification	Manual image annotation		SEM images_Biological_SciReps2017_100 percent	NFFA-EUROPE - SEM Dataset	NFFA-EUROPE Project	doi:10.23728/b2share.19cc2afd23e34b92b36a1dfd0113a89f	http://doi.org/10.23728/b2share.19cc2afd23e34b92b36a1dfd0113a89f	Technical Validation	NFFA-EUROPE - 100% SEM Dataset	NFFA-EUROPE Project	doi:10.23728/b2share.f1aa0f5ad38c456eaf7b04d47a65af53	http://doi.org/10.23728/b2share.f1aa0f5ad38c456eaf7b04d47a65af53	0D; 1D; 2D; 3D
SEM images_MEMS devices and electrodes	SEM image classification	Manual image annotation		SEM images_MEMS devices and electrodes_SciReps2017_100 percent	NFFA-EUROPE - SEM Dataset	NFFA-EUROPE Project	doi:10.23728/b2share.19cc2afd23e34b92b36a1dfd0113a89f	http://doi.org/10.23728/b2share.19cc2afd23e34b92b36a1dfd0113a89f	Technical Validation	NFFA-EUROPE - 100% SEM Dataset	NFFA-EUROPE Project	doi:10.23728/b2share.f1aa0f5ad38c456eaf7b04d47a65af53	http://doi.org/10.23728/b2share.f1aa0f5ad38c456eaf7b04d47a65af53	0D; 1D; 2D; 3D
SEM images_Fibres	SEM image classification	Manual image annotation		SEM images_Fibres_SciReps2017_100 percent	NFFA-EUROPE - SEM Dataset	NFFA-EUROPE Project	doi:10.23728/b2share.19cc2afd23e34b92b36a1dfd0113a89f	http://doi.org/10.23728/b2share.19cc2afd23e34b92b36a1dfd0113a89f	Technical Validation	NFFA-EUROPE - 100% SEM Dataset	NFFA-EUROPE Project	doi:10.23728/b2share.f1aa0f5ad38c456eaf7b04d47a65af53	http://doi.org/10.23728/b2share.f1aa0f5ad38c456eaf7b04d47a65af53	0D; 1D; 2D; 3D
SEM images_Porous Sponge	SEM image classification	Manual image annotation	Technical Validation	SEM images_Porous Sponge_extended_100 percent	NFFA-EUROPE - 100% SEM Dataset	NFFA-EUROPE Project	doi:10.23728/b2share.f1aa0f5ad38c456eaf7b04d47a65af53	http://doi.org/10.23728/b2share.f1aa0f5ad38c456eaf7b04d47a65af53						0D; 1D; 2D; 3D
SEM images_Patterned surface	SEM image classification	Manual image annotation	Technical Validation	SEM images_Patterned surface_extended_100 percent	NFFA-EUROPE - 100% SEM Dataset	NFFA-EUROPE Project	doi:10.23728/b2share.f1aa0f5ad38c456eaf7b04d47a65af53	http://doi.org/10.23728/b2share.f1aa0f5ad38c456eaf7b04d47a65af53						0D; 1D; 2D; 3D
SEM images_Particles	SEM image classification	Manual image annotation	Technical Validation	SEM images_Particles_extended_100 percent	NFFA-EUROPE - 100% SEM Dataset	NFFA-EUROPE Project	doi:10.23728/b2share.f1aa0f5ad38c456eaf7b04d47a65af53	http://doi.org/10.23728/b2share.f1aa0f5ad38c456eaf7b04d47a65af53						0D; 1D; 2D; 3D
SEM images_Films and Coated Surface	SEM image classification	Manual image annotation	Technical Validation	SEM images_Films and Coated Surface_extended_100 percent	NFFA-EUROPE - 100% SEM Dataset	NFFA-EUROPE Project	doi:10.23728/b2share.f1aa0f5ad38c456eaf7b04d47a65af53	http://doi.org/10.23728/b2share.f1aa0f5ad38c456eaf7b04d47a65af53						0D; 1D; 2D; 3D
SEM images_Powder	SEM image classification	Manual image annotation	Technical Validation	SEM images_Powder_extended_100 percent	NFFA-EUROPE - 100% SEM Dataset	NFFA-EUROPE Project	doi:10.23728/b2share.f1aa0f5ad38c456eaf7b04d47a65af53	http://doi.org/10.23728/b2share.f1aa0f5ad38c456eaf7b04d47a65af53						0D; 1D; 2D; 3D
SEM images_Tips	SEM image classification	Manual image annotation	Technical Validation	SEM images_Tips_extended_100 percent	NFFA-EUROPE - 100% SEM Dataset	NFFA-EUROPE Project	doi:10.23728/b2share.f1aa0f5ad38c456eaf7b04d47a65af53	http://doi.org/10.23728/b2share.f1aa0f5ad38c456eaf7b04d47a65af53						0D; 1D; 2D; 3D
SEM images_Nanowires	SEM image classification	Manual image annotation	Technical Validation	SEM images_Nanowires_extended_100 percent	NFFA-EUROPE - 100% SEM Dataset	NFFA-EUROPE Project	doi:10.23728/b2share.f1aa0f5ad38c456eaf7b04d47a65af53	http://doi.org/10.23728/b2share.f1aa0f5ad38c456eaf7b04d47a65af53						0D; 1D; 2D; 3D
SEM images_Biological	SEM image classification	Manual image annotation	Technical Validation	SEM images_Biological_extended_100 percent	NFFA-EUROPE - 100% SEM Dataset	NFFA-EUROPE Project	doi:10.23728/b2share.f1aa0f5ad38c456eaf7b04d47a65af53	http://doi.org/10.23728/b2share.f1aa0f5ad38c456eaf7b04d47a65af53						0D; 1D; 2D; 3D
SEM images_MEMS devices and electrodes	SEM image classification	Manual image annotation	Technical Validation	SEM images_MEMS devices and electrodes_extended_100 percent	NFFA-EUROPE - 100% SEM Dataset	NFFA-EUROPE Project	doi:10.23728/b2share.f1aa0f5ad38c456eaf7b04d47a65af53	http://doi.org/10.23728/b2share.f1aa0f5ad38c456eaf7b04d47a65af53						0D; 1D; 2D; 3D
SEM images_Fibres	SEM image classification	Manual image annotation	Technical Validation	SEM images_Fibres_extended_100 percent	NFFA-EUROPE - 100% SEM Dataset	NFFA-EUROPE Project	doi:10.23728/b2share.f1aa0f5ad38c456eaf7b04d47a65af53	http://doi.org/10.23728/b2share.f1aa0f5ad38c456eaf7b04d47a65af53						0D; 1D; 2D; 3D
SEM images_Porous Sponge	SEM image classification	Manual image annotation	Preliminary degree of hierarchy	SEM images_Porous Sponge_SciReps2017_hierarchically classified	NFFA-EUROPE - Hierarchical SEM Dataset	NFFA-EUROPE Project	doi:10.23728/b2share.b9abc4a997f8452aa6de4f4b7335e582	http://doi.org/10.23728/b2share.b9abc4a997f8452aa6de4f4b7335e582						0D; 1D; 2D; 3D; subcategories
SEM images_Patterned surface	SEM image classification	Manual image annotation	Preliminary degree of hierarchy	SEM images_Patterned surface_SciReps2017_hierarchically classified	NFFA-EUROPE - Hierarchical SEM Dataset	NFFA-EUROPE Project	doi:10.23728/b2share.b9abc4a997f8452aa6de4f4b7335e582	http://doi.org/10.23728/b2share.b9abc4a997f8452aa6de4f4b7335e582						0D; 1D; 2D; 3D; subcategories
SEM images_Particles	SEM image classification	Manual image annotation	Preliminary degree of hierarchy	SEM images_Particles_SciReps2017_hierarchically classified	NFFA-EUROPE - Hierarchical SEM Dataset	NFFA-EUROPE Project	doi:10.23728/b2share.b9abc4a997f8452aa6de4f4b7335e582	http://doi.org/10.23728/b2share.b9abc4a997f8452aa6de4f4b7335e582						0D; 1D; 2D; 3D; subcategories
SEM images_Films and Coated Surface	SEM image classification	Manual image annotation	Preliminary degree of hierarchy	SEM images_Films and Coated Surface_SciReps2017_hierarchically classified	NFFA-EUROPE - Hierarchical SEM Dataset	NFFA-EUROPE Project	doi:10.23728/b2share.b9abc4a997f8452aa6de4f4b7335e582	http://doi.org/10.23728/b2share.b9abc4a997f8452aa6de4f4b7335e582						0D; 1D; 2D; 3D; subcategories
SEM images_Powder	SEM image classification	Manual image annotation	Preliminary degree of hierarchy	SEM images_Powder_SciReps2017_hierarchically classified	NFFA-EUROPE - Hierarchical SEM Dataset	NFFA-EUROPE Project	doi:10.23728/b2share.b9abc4a997f8452aa6de4f4b7335e582	http://doi.org/10.23728/b2share.b9abc4a997f8452aa6de4f4b7335e582						0D; 1D; 2D; 3D; subcategories
SEM images_Tips	SEM image classification	Manual image annotation	Preliminary degree of hierarchy	SEM images_Tips_SciReps2017_hierarchically classified	NFFA-EUROPE - Hierarchical SEM Dataset	NFFA-EUROPE Project	doi:10.23728/b2share.b9abc4a997f8452aa6de4f4b7335e582	http://doi.org/10.23728/b2share.b9abc4a997f8452aa6de4f4b7335e582						0D; 1D; 2D; 3D; subcategories
SEM images_Nanowires	SEM image classification	Manual image annotation	Preliminary degree of hierarchy	SEM images_Nanowires_SciReps2017_hierarchically classified	NFFA-EUROPE - Hierarchical SEM Dataset	NFFA-EUROPE Project	doi:10.23728/b2share.b9abc4a997f8452aa6de4f4b7335e582	http://doi.org/10.23728/b2share.b9abc4a997f8452aa6de4f4b7335e582						0D; 1D; 2D; 3D; subcategories
SEM images_Biological	SEM image classification	Manual image annotation	Preliminary degree of hierarchy	SEM images_Biological_SciReps2017_hierarchically classified	NFFA-EUROPE - Hierarchical SEM Dataset	NFFA-EUROPE Project	doi:10.23728/b2share.b9abc4a997f8452aa6de4f4b7335e582	http://doi.org/10.23728/b2share.b9abc4a997f8452aa6de4f4b7335e582						0D; 1D; 2D; 3D; subcategories
SEM images_MEMS devices and electrodes	SEM image classification	Manual image annotation	Preliminary degree of hierarchy	SEM images_MEMS devices and electrodes_SciReps2017_hierarchically classified	NFFA-EUROPE - Hierarchical SEM Dataset	NFFA-EUROPE Project	doi:10.23728/b2share.b9abc4a997f8452aa6de4f4b7335e582	http://doi.org/10.23728/b2share.b9abc4a997f8452aa6de4f4b7335e582						0D; 1D; 2D; 3D; subcategories
SEM images_Fibres	SEM image classification	Manual image annotation	Preliminary degree of hierarchy	SEM images_Fibres_SciReps2017_hierarchically classified	NFFA-EUROPE - Hierarchical SEM Dataset	NFFA-EUROPE Project	doi:10.23728/b2share.b9abc4a997f8452aa6de4f4b7335e582	http://doi.org/10.23728/b2share.b9abc4a997f8452aa6de4f4b7335e582						0D; 1D; 2D; 3D; subcategories
